# Supplementary material for: Controlling multiple orderings in metal thiocyanate molecular perovskites Ax{Ni[Bi(SCN)6]}
Source: Chem Sci. 2021 Jan 15;12(10):3516–25. doi: 10.1039/d0sc06619b (PMC8179531; doi:10.1039/d0sc06619b)
Supplement: SC-012-D0SC06619B-s002 [file SC-012-D0SC06619B-s002.cif]

data_CP2K
_symmetry_space_group_name_H-M    'P1'
_symmetry_Int_Tables_number       1
_symmetry_cell_setting            triclinic
loop_
_symmetry_equiv_pos_as_xyz
  x,y,z
_cell_length_a                      12.2118
_cell_length_b                      12.0950
_cell_length_c                      12.2594
_cell_angle_alpha                   89.8352
_cell_angle_beta                    89.7680
_cell_angle_gamma                   86.3433
loop_
_atom_site_label
_atom_site_type_symbol
_atom_site_fract_x
_atom_site_fract_y
_atom_site_fract_z
_atom_site_U_iso_or_equiv
_atom_site_adp_type
_atom_site_occupancy
  Bi1            Bi    -0.00000     0.00000     0.50000     0.00000   Uiso        1.00
  Bi2            Bi     0.50000     0.50001     0.49999     0.00000   Uiso        1.00
  Bi3            Bi     0.50000    -0.00000    -0.00000     0.00000   Uiso        1.00
  Bi4            Bi     0.00000     0.49999     0.00001     0.00000   Uiso        1.00
   C5             C     0.90121     0.26600     0.56114     0.00000   Uiso        1.00
   C6             C     0.41101     0.76742     0.57027     0.00000   Uiso        1.00
   C7             C     0.22952     0.09699     0.93132     0.00000   Uiso        1.00
   C8             C     0.73290     0.59203     0.93219     0.00000   Uiso        1.00
   C9             C     0.58899     0.23259     0.42974     0.00000   Uiso        1.00
   C10            C     0.09879     0.73400     0.43885     0.00000   Uiso        1.00
   C11            C     0.26711     0.40797     0.06781     0.00000   Uiso        1.00
   C12            C     0.77049     0.90301     0.06868     0.00000   Uiso        1.00
   C13            C     0.59197     0.06564     0.73768     0.00000   Uiso        1.00
   C14            C     0.10334     0.53926     0.73615     0.00000   Uiso        1.00
   C15            C     0.44570     0.39944     0.76272     0.00000   Uiso        1.00
   C16            C     0.93621     0.91219     0.76413     0.00000   Uiso        1.00
   C17            C     0.89665     0.46074     0.26384     0.00000   Uiso        1.00
   C18            C     0.40802     0.93436     0.26232     0.00000   Uiso        1.00
   C19            C     0.06380     0.08782     0.23588     0.00000   Uiso        1.00
   C20            C     0.55430     0.60056     0.23728     0.00000   Uiso        1.00
   C21            C     0.25811     0.07135     0.58793     0.00000   Uiso        1.00
   C22            C     0.76436     0.55805     0.59490     0.00000   Uiso        1.00
   C23            C     0.92185     0.23926     0.92889     0.00000   Uiso        1.00
   C24            C     0.43784     0.73806     0.90100     0.00000   Uiso        1.00
   C25            C     0.23565     0.44195     0.40510     0.00000   Uiso        1.00
   C26            C     0.74191     0.92865     0.41208     0.00000   Uiso        1.00
   C27            C     0.56216     0.26195     0.09899     0.00000   Uiso        1.00
   C28            C     0.07816     0.76075     0.07111     0.00000   Uiso        1.00
  Ni29           Ni     0.50004     0.00003     0.49998     0.00000   Uiso        1.00
  Ni30           Ni    -0.00002     0.49997     0.50002     0.00000   Uiso        1.00
  Ni31           Ni     0.00001     0.00000     0.00003     0.00000   Uiso        1.00
  Ni32           Ni     0.50000     0.50002    -0.00002     0.00000   Uiso        1.00
   N33            N     0.34158     0.06087     0.53894     0.00000   Uiso        1.00
   N34            N     0.84734     0.56722     0.54719     0.00000   Uiso        1.00
   N35            N     0.92635     0.16011     0.98668     0.00000   Uiso        1.00
   N36            N     0.43951     0.65232     0.94637     0.00000   Uiso        1.00
   N37            N     0.15265     0.43279     0.45279     0.00000   Uiso        1.00
   N38            N     0.65841     0.93913     0.46106     0.00000   Uiso        1.00
   N39            N     0.56050     0.34770     0.05363     0.00000   Uiso        1.00
   N40            N     0.07367     0.83991     0.01333     0.00000   Uiso        1.00
   N41            N     0.55323     0.04020     0.65393     0.00000   Uiso        1.00
   N42            N     0.05955     0.52617     0.65238     0.00000   Uiso        1.00
   N43            N     0.47340     0.43429     0.84727     0.00000   Uiso        1.00
   N44            N     0.94704     0.96070     0.84624     0.00000   Uiso        1.00
   N45            N     0.94045     0.47383     0.34761     0.00000   Uiso        1.00
   N46            N     0.44677     0.95979     0.34607     0.00000   Uiso        1.00
   N47            N     0.05297     0.03930     0.15377     0.00000   Uiso        1.00
   N48            N     0.52662     0.56573     0.15273     0.00000   Uiso        1.00
   N49            N     0.94738     0.34730     0.54637     0.00000   Uiso        1.00
   N50            N     0.46033     0.84669     0.55344     0.00000   Uiso        1.00
   N51            N     0.14635     0.05278     0.93995     0.00000   Uiso        1.00
   N52            N     0.65285     0.54690     0.95337     0.00000   Uiso        1.00
   N53            N     0.53968     0.15331     0.44656     0.00000   Uiso        1.00
   N54            N     0.05262     0.65270     0.45362     0.00000   Uiso        1.00
   N55            N     0.34716     0.45311     0.04662     0.00000   Uiso        1.00
   N56            N     0.85366     0.94722     0.06006     0.00000   Uiso        1.00
   S57            S     0.14269     0.08941     0.65783     0.00000   Uiso        1.00
   S58            S     0.65130     0.54788     0.66810     0.00000   Uiso        1.00
   S59            S     0.91210     0.34800     0.84881     0.00000   Uiso        1.00
   S60            S     0.43268     0.85702     0.83265     0.00000   Uiso        1.00
   S61            S     0.34872     0.45212     0.33190     0.00000   Uiso        1.00
   S62            S     0.85732     0.91059     0.34217     0.00000   Uiso        1.00
   S63            S     0.56733     0.14298     0.16735     0.00000   Uiso        1.00
   S64            S     0.08790     0.65200     0.15119     0.00000   Uiso        1.00
   S65            S     0.65580     0.34265     0.39950     0.00000   Uiso        1.00
   S66            S     0.16630     0.84682     0.41823     0.00000   Uiso        1.00
   S67            S     0.15606     0.34313     0.10046     0.00000   Uiso        1.00
   S68            S     0.65717     0.83799     0.08721     0.00000   Uiso        1.00
   S69            S     0.83371     0.15318     0.58175     0.00000   Uiso        1.00
   S70            S     0.34420     0.65734     0.60051     0.00000   Uiso        1.00
   S71            S     0.34284     0.16201     0.91281     0.00000   Uiso        1.00
   S72            S     0.84394     0.65688     0.89954     0.00000   Uiso        1.00
   S73            S     0.40618     0.34652     0.64606     0.00000   Uiso        1.00
   S74            S     0.92885     0.83640     0.65210     0.00000   Uiso        1.00
   S75            S     0.65314     0.09491     0.85288     0.00000   Uiso        1.00
   S76            S     0.16902     0.55910     0.85185     0.00000   Uiso        1.00
   S77            S     0.07117     0.16359     0.34790     0.00000   Uiso        1.00
   S78            S     0.59381     0.65348     0.35393     0.00000   Uiso        1.00
   S79            S     0.83098     0.44090     0.14814     0.00000   Uiso        1.00
   S80            S     0.34686     0.90508     0.14713     0.00000   Uiso        1.00
   K81            K     0.33256     0.18793     0.30599     0.00000   Uiso        1.00
   K82            K     0.82327     0.17460     0.20490     0.00000   Uiso        1.00
   K83            K     0.66745     0.81208     0.69401     0.00000   Uiso        1.00
   K84            K     0.17673     0.82540     0.79511     0.00000   Uiso        1.00
