# Supplementary material for: Controlling multiple orderings in metal thiocyanate molecular perovskites Ax{Ni[Bi(SCN)6]}
Source: Chem Sci. 2021 Jan 15;12(10):3516–25. doi: 10.1039/d0sc06619b (PMC8179531; doi:10.1039/d0sc06619b)
Supplement: SC-012-D0SC06619B-s003 [file SC-012-D0SC06619B-s003.cif]

data_CP2K
_symmetry_space_group_name_H-M    'P1'
_symmetry_Int_Tables_number       1
_symmetry_cell_setting            triclinic
loop_
_symmetry_equiv_pos_as_xyz
  x,y,z
_cell_length_a                      12.3746
_cell_length_b                      12.1038
_cell_length_c                      12.0364
_cell_angle_alpha                   96.6119
_cell_angle_beta                    84.3693
_cell_angle_gamma                   91.2343
loop_
_atom_site_label
_atom_site_type_symbol
_atom_site_fract_x
_atom_site_fract_y
_atom_site_fract_z
_atom_site_U_iso_or_equiv
_atom_site_adp_type
_atom_site_occupancy
  Bi1            Bi     0.50002    -0.00005    -0.00003     0.00000   Uiso        1.00
  Bi2            Bi    -0.00001     0.50000     0.00003     0.00000   Uiso        1.00
  Bi3            Bi     0.00001     0.00003     0.50005     0.00000   Uiso        1.00
  Bi4            Bi     0.50000     0.49997     0.49999     0.00000   Uiso        1.00
   C5             C     0.08261     0.24593     0.07258     0.00000   Uiso        1.00
   C6             C     0.58262     0.74593     0.07259     0.00000   Uiso        1.00
   C7             C     0.41738     0.25407     0.92741     0.00000   Uiso        1.00
   C8             C     0.91737     0.75408     0.92741     0.00000   Uiso        1.00
   C9             C     0.40558     0.42028     0.23680     0.00000   Uiso        1.00
   C10            C     0.90558     0.92027     0.23681     0.00000   Uiso        1.00
   C11            C     0.09440     0.07971     0.76320     0.00000   Uiso        1.00
   C12            C     0.59440     0.57972     0.76318     0.00000   Uiso        1.00
   C13            C     0.72543     0.44190     0.08909     0.00000   Uiso        1.00
   C14            C     0.22545     0.94191     0.08911     0.00000   Uiso        1.00
   C15            C     0.77454     0.05809     0.91090     0.00000   Uiso        1.00
   C16            C     0.27452     0.55810     0.91089     0.00000   Uiso        1.00
   C17            C     0.76493     0.40388     0.45584     0.00000   Uiso        1.00
   C18            C     0.26493     0.90390     0.45585     0.00000   Uiso        1.00
   C19            C     0.73507     0.09611     0.54417     0.00000   Uiso        1.00
   C20            C     0.23507     0.59608     0.54416     0.00000   Uiso        1.00
   C21            C     0.07571     0.25404     0.39092     0.00000   Uiso        1.00
   C22            C     0.57571     0.75405     0.39094     0.00000   Uiso        1.00
   C23            C     0.42430     0.24595     0.60907     0.00000   Uiso        1.00
   C24            C     0.92429     0.74594     0.60906     0.00000   Uiso        1.00
   C25            C     0.95347     0.38905     0.73302     0.00000   Uiso        1.00
   C26            C     0.45349     0.88909     0.73303     0.00000   Uiso        1.00
   C27            C     0.54652     0.11094     0.26701     0.00000   Uiso        1.00
   C28            C     0.04651     0.61090     0.26699     0.00000   Uiso        1.00
   K29            K     0.83992     0.17784     0.23565     0.00000   Uiso        1.00
   K30            K     0.33993     0.67784     0.23565     0.00000   Uiso        1.00
   K31            K     0.66006     0.32215     0.76433     0.00000   Uiso        1.00
   K32            K     0.16007     0.82216     0.76433     0.00000   Uiso        1.00
   N33            N     0.03354     0.16076     0.06719     0.00000   Uiso        1.00
   N34            N     0.53354     0.66078     0.06718     0.00000   Uiso        1.00
   N35            N     0.46646     0.33923     0.93281     0.00000   Uiso        1.00
   N36            N     0.96646     0.83922     0.93282     0.00000   Uiso        1.00
   N37            N     0.43208     0.46022     0.15300     0.00000   Uiso        1.00
   N38            N     0.93208     0.96021     0.15301     0.00000   Uiso        1.00
   N39            N     0.06793     0.03979     0.84701     0.00000   Uiso        1.00
   N40            N     0.56793     0.53980     0.84699     0.00000   Uiso        1.00
   N41            N     0.64856     0.44670     0.03911     0.00000   Uiso        1.00
   N42            N     0.14859     0.94670     0.03911     0.00000   Uiso        1.00
   N43            N     0.85141     0.05330     0.96089     0.00000   Uiso        1.00
   N44            N     0.35139     0.55331     0.96088     0.00000   Uiso        1.00
   N45            N     0.84679     0.45333     0.46630     0.00000   Uiso        1.00
   N46            N     0.34680     0.95335     0.46630     0.00000   Uiso        1.00
   N47            N     0.65320     0.04667     0.53370     0.00000   Uiso        1.00
   N48            N     0.15319     0.54666     0.53370     0.00000   Uiso        1.00
   N49            N     0.05272     0.34632     0.42607     0.00000   Uiso        1.00
   N50            N     0.55273     0.84635     0.42606     0.00000   Uiso        1.00
   N51            N     0.44727     0.15367     0.57395     0.00000   Uiso        1.00
   N52            N     0.94726     0.65364     0.57395     0.00000   Uiso        1.00
   N53            N     0.97298     0.43389     0.65153     0.00000   Uiso        1.00
   N54            N     0.47298     0.93388     0.65151     0.00000   Uiso        1.00
   N55            N     0.52701     0.06608     0.34849     0.00000   Uiso        1.00
   N56            N     0.02701     0.56609     0.34851     0.00000   Uiso        1.00
  Ni57           Ni    -0.00003     0.00000    -0.00002     0.00000   Uiso        1.00
  Ni58           Ni     0.49997     0.50000     0.00001     0.00000   Uiso        1.00
  Ni59           Ni     0.49998     0.00001     0.50004     0.00000   Uiso        1.00
  Ni60           Ni    -0.00000     0.49997     0.50003     0.00000   Uiso        1.00
   S61            S     0.15145     0.36360     0.08566     0.00000   Uiso        1.00
   S62            S     0.65144     0.86361     0.08566     0.00000   Uiso        1.00
   S63            S     0.34853     0.13641     0.91434     0.00000   Uiso        1.00
   S64            S     0.84854     0.63641     0.91435     0.00000   Uiso        1.00
   S65            S     0.36287     0.36943     0.35447     0.00000   Uiso        1.00
   S66            S     0.86285     0.86941     0.35446     0.00000   Uiso        1.00
   S67            S     0.13713     0.13057     0.64552     0.00000   Uiso        1.00
   S68            S     0.63716     0.63058     0.64553     0.00000   Uiso        1.00
   S69            S     0.83065     0.43720     0.16316     0.00000   Uiso        1.00
   S70            S     0.33064     0.93722     0.16317     0.00000   Uiso        1.00
   S71            S     0.66934     0.06277     0.83683     0.00000   Uiso        1.00
   S72            S     0.16934     0.56280     0.83684     0.00000   Uiso        1.00
   S73            S     0.65374     0.32788     0.43870     0.00000   Uiso        1.00
   S74            S     0.15379     0.82787     0.43869     0.00000   Uiso        1.00
   S75            S     0.84624     0.17211     0.56129     0.00000   Uiso        1.00
   S76            S     0.34620     0.67213     0.56130     0.00000   Uiso        1.00
   S77            S     0.10907     0.12647     0.33514     0.00000   Uiso        1.00
   S78            S     0.60905     0.62647     0.33516     0.00000   Uiso        1.00
   S79            S     0.39093     0.37352     0.66484     0.00000   Uiso        1.00
   S80            S     0.89095     0.87352     0.66483     0.00000   Uiso        1.00
   S81            S     0.92349     0.32377     0.84613     0.00000   Uiso        1.00
   S82            S     0.42348     0.82377     0.84614     0.00000   Uiso        1.00
   S83            S     0.57649     0.17623     0.15390     0.00000   Uiso        1.00
   S84            S     0.07649     0.67623     0.15389     0.00000   Uiso        1.00
