# Supplementary material for: Controlling multiple orderings in metal thiocyanate molecular perovskites Ax{Ni[Bi(SCN)6]}
Source: Chem Sci. 2021 Jan 15;12(10):3516–25. doi: 10.1039/d0sc06619b (PMC8179531; doi:10.1039/d0sc06619b)
Supplement: SC-012-D0SC06619B-s004 [file SC-012-D0SC06619B-s004.cif]

data_CP2K
_symmetry_space_group_name_H-M    'P1'
_symmetry_Int_Tables_number       1
_symmetry_cell_setting            triclinic
loop_
_symmetry_equiv_pos_as_xyz
  x,y,z
_cell_length_a                      12.0988
_cell_length_b                      12.2700
_cell_length_c                      12.1455
_cell_angle_alpha                   94.8307
_cell_angle_beta                    84.5976
_cell_angle_gamma                   89.9480
loop_
_atom_site_label
_atom_site_type_symbol
_atom_site_fract_x
_atom_site_fract_y
_atom_site_fract_z
_atom_site_U_iso_or_equiv
_atom_site_adp_type
_atom_site_occupancy
  Bi1            Bi     0.00000     0.00001     0.50001     0.00000   Uiso        1.00
  Bi2            Bi     0.49999     0.49999     0.50000     0.00000   Uiso        1.00
  Bi3            Bi     0.49998     0.00000    -0.00001     0.00000   Uiso        1.00
  Bi4            Bi    -0.00001     0.50000    -0.00001     0.00000   Uiso        1.00
   C5             C     0.90037     0.26821     0.55467     0.00000   Uiso        1.00
   C6             C     0.40038     0.76822     0.55467     0.00000   Uiso        1.00
   C7             C     0.24193     0.09012     0.92893     0.00000   Uiso        1.00
   C8             C     0.74193     0.59012     0.92894     0.00000   Uiso        1.00
   C9             C     0.59962     0.23180     0.44534     0.00000   Uiso        1.00
   C10            C     0.09961     0.73179     0.44535     0.00000   Uiso        1.00
   C11            C     0.25806     0.40991     0.07106     0.00000   Uiso        1.00
   C12            C     0.75807     0.90989     0.07104     0.00000   Uiso        1.00
   C13            C     0.60617     0.04817     0.73403     0.00000   Uiso        1.00
   C14            C     0.10618     0.54816     0.73403     0.00000   Uiso        1.00
   C15            C     0.42496     0.40773     0.76224     0.00000   Uiso        1.00
   C16            C     0.92496     0.90773     0.76224     0.00000   Uiso        1.00
   C17            C     0.89382     0.45184     0.26596     0.00000   Uiso        1.00
   C18            C     0.39382     0.95184     0.26597     0.00000   Uiso        1.00
   C19            C     0.07505     0.09227     0.23777     0.00000   Uiso        1.00
   C20            C     0.57504     0.59227     0.23776     0.00000   Uiso        1.00
   C21            C     0.25505     0.07766     0.60156     0.00000   Uiso        1.00
   C22            C     0.75505     0.57766     0.60158     0.00000   Uiso        1.00
   C23            C     0.93442     0.22838     0.91859     0.00000   Uiso        1.00
   C24            C     0.43439     0.72837     0.91860     0.00000   Uiso        1.00
   C25            C     0.24496     0.42235     0.39847     0.00000   Uiso        1.00
   C26            C     0.74496     0.92236     0.39845     0.00000   Uiso        1.00
   C27            C     0.56560     0.27162     0.08140     0.00000   Uiso        1.00
   C28            C     0.06563     0.77163     0.08140     0.00000   Uiso        1.00
  Ni29           Ni     0.49997     0.00000     0.49996     0.00000   Uiso        1.00
  Ni30           Ni     0.00001     0.49998     0.49997     0.00000   Uiso        1.00
  Ni31           Ni    -0.00002    -0.00003    -0.00001     0.00000   Uiso        1.00
  Ni32           Ni     0.49998     0.49998    -0.00002     0.00000   Uiso        1.00
   N33            N     0.34633     0.06084     0.56079     0.00000   Uiso        1.00
   N34            N     0.84633     0.56084     0.56079     0.00000   Uiso        1.00
   N35            N     0.93372     0.15317     0.97339     0.00000   Uiso        1.00
   N36            N     0.43370     0.65316     0.97339     0.00000   Uiso        1.00
   N37            N     0.15366     0.43916     0.43919     0.00000   Uiso        1.00
   N38            N     0.65366     0.93915     0.43918     0.00000   Uiso        1.00
   N39            N     0.56630     0.34683     0.02662     0.00000   Uiso        1.00
   N40            N     0.06632     0.84685     0.02662     0.00000   Uiso        1.00
   N41            N     0.56016     0.03398     0.65290     0.00000   Uiso        1.00
   N42            N     0.06015     0.53397     0.65290     0.00000   Uiso        1.00
   N43            N     0.46025     0.43989     0.84641     0.00000   Uiso        1.00
   N44            N     0.96026     0.93989     0.84641     0.00000   Uiso        1.00
   N45            N     0.93981     0.46602     0.34711     0.00000   Uiso        1.00
   N46            N     0.43982     0.96602     0.34711     0.00000   Uiso        1.00
   N47            N     0.03974     0.06010     0.15360     0.00000   Uiso        1.00
   N48            N     0.53974     0.56010     0.15359     0.00000   Uiso        1.00
   N49            N     0.94712     0.35149     0.54578     0.00000   Uiso        1.00
   N50            N     0.44713     0.85150     0.54578     0.00000   Uiso        1.00
   N51            N     0.15511     0.04608     0.93814     0.00000   Uiso        1.00
   N52            N     0.65511     0.54608     0.93817     0.00000   Uiso        1.00
   N53            N     0.55289     0.14850     0.45422     0.00000   Uiso        1.00
   N54            N     0.05289     0.64850     0.45423     0.00000   Uiso        1.00
   N55            N     0.34491     0.45390     0.06189     0.00000   Uiso        1.00
   N56            N     0.84492     0.95390     0.06184     0.00000   Uiso        1.00
   S57            S     0.12889     0.10262     0.66413     0.00000   Uiso        1.00
   S58            S     0.62890     0.60263     0.66415     0.00000   Uiso        1.00
   S59            S     0.93637     0.33144     0.83945     0.00000   Uiso        1.00
   S60            S     0.43639     0.83143     0.83946     0.00000   Uiso        1.00
   S61            S     0.37109     0.39738     0.33586     0.00000   Uiso        1.00
   S62            S     0.87109     0.89737     0.33584     0.00000   Uiso        1.00
   S63            S     0.56360     0.16857     0.16057     0.00000   Uiso        1.00
   S64            S     0.06361     0.66857     0.16055     0.00000   Uiso        1.00
   S65            S     0.67207     0.34466     0.42931     0.00000   Uiso        1.00
   S66            S     0.17207     0.84465     0.42932     0.00000   Uiso        1.00
   S67            S     0.13849     0.34704     0.08985     0.00000   Uiso        1.00
   S68            S     0.63850     0.84704     0.08985     0.00000   Uiso        1.00
   S69            S     0.82793     0.15534     0.57068     0.00000   Uiso        1.00
   S70            S     0.32793     0.65535     0.57067     0.00000   Uiso        1.00
   S71            S     0.36151     0.15298     0.91016     0.00000   Uiso        1.00
   S72            S     0.86151     0.65297     0.91015     0.00000   Uiso        1.00
   S73            S     0.38132     0.35670     0.64450     0.00000   Uiso        1.00
   S74            S     0.88132     0.85671     0.64450     0.00000   Uiso        1.00
   S75            S     0.67405     0.07141     0.84607     0.00000   Uiso        1.00
   S76            S     0.17405     0.57140     0.84608     0.00000   Uiso        1.00
   S77            S     0.11869     0.14331     0.35551     0.00000   Uiso        1.00
   S78            S     0.61867     0.64330     0.35550     0.00000   Uiso        1.00
   S79            S     0.82593     0.42859     0.15394     0.00000   Uiso        1.00
   S80            S     0.32593     0.92858     0.15394     0.00000   Uiso        1.00
   K81            K     0.82320     0.16073     0.23080     0.00000   Uiso        1.00
   K82            K     0.32320     0.66072     0.23080     0.00000   Uiso        1.00
   K83            K     0.67676     0.33927     0.76919     0.00000   Uiso        1.00
   K84            K     0.17679     0.83928     0.76919     0.00000   Uiso        1.00
