# Supplementary material for: Controlling multiple orderings in metal thiocyanate molecular perovskites Ax{Ni[Bi(SCN)6]}
Source: Chem Sci. 2021 Jan 15;12(10):3516–25. doi: 10.1039/d0sc06619b (PMC8179531; doi:10.1039/d0sc06619b)
Supplement: SC-012-D0SC06619B-s005 [file SC-012-D0SC06619B-s005.cif]

data_CP2K
_symmetry_space_group_name_H-M    'P1'
_symmetry_Int_Tables_number       1
_symmetry_cell_setting            triclinic
loop_
_symmetry_equiv_pos_as_xyz
  x,y,z
_cell_length_a                      12.0944
_cell_length_b                      12.2112
_cell_length_c                      12.2596
_cell_angle_alpha                   89.7652
_cell_angle_beta                    89.8390
_cell_angle_gamma                   86.3394
loop_
_atom_site_label
_atom_site_type_symbol
_atom_site_fract_x
_atom_site_fract_y
_atom_site_fract_z
_atom_site_U_iso_or_equiv
_atom_site_adp_type
_atom_site_occupancy
  Bi1            Bi     0.00001     0.00002     0.49999     0.00000   Uiso        1.00
  Bi2            Bi     0.50002     0.50000     0.49997     0.00000   Uiso        1.00
  Bi3            Bi     0.49999    -0.00003    -0.00002     0.00000   Uiso        1.00
  Bi4            Bi     0.00000     0.50002     0.00003     0.00000   Uiso        1.00
   C5             C     0.90796     0.26714     0.56799     0.00000   Uiso        1.00
   C6             C     0.40299     0.77046     0.56861     0.00000   Uiso        1.00
   C7             C     0.23400     0.09877     0.93886     0.00000   Uiso        1.00
   C8             C     0.73260     0.58902     0.92980     0.00000   Uiso        1.00
   C9             C     0.59703     0.22952     0.43137     0.00000   Uiso        1.00
   C10            C     0.09203     0.73289     0.43201     0.00000   Uiso        1.00
   C11            C     0.26741     0.41097     0.07021     0.00000   Uiso        1.00
   C12            C     0.76600     0.90123     0.06115     0.00000   Uiso        1.00
   C13            C     0.58783     0.06373     0.73590     0.00000   Uiso        1.00
   C14            C     0.10046     0.55443     0.73727     0.00000   Uiso        1.00
   C15            C     0.43442     0.40801     0.76231     0.00000   Uiso        1.00
   C16            C     0.96071     0.89664     0.76381     0.00000   Uiso        1.00
   C17            C     0.89953     0.44556     0.26274     0.00000   Uiso        1.00
   C18            C     0.41217     0.93627     0.26409     0.00000   Uiso        1.00
   C19            C     0.03929     0.10336     0.23619     0.00000   Uiso        1.00
   C20            C     0.56560     0.59199     0.23769     0.00000   Uiso        1.00
   C21            C     0.26073     0.07816     0.57109     0.00000   Uiso        1.00
   C22            C     0.76205     0.56232     0.59895     0.00000   Uiso        1.00
   C23            C     0.94207     0.23565     0.90507     0.00000   Uiso        1.00
   C24            C     0.42866     0.74189     0.91206     0.00000   Uiso        1.00
   C25            C     0.23799     0.43777     0.40105     0.00000   Uiso        1.00
   C26            C     0.73925     0.92184     0.42889     0.00000   Uiso        1.00
   C27            C     0.57135     0.25813     0.08797     0.00000   Uiso        1.00
   C28            C     0.05794     0.76436     0.09493     0.00000   Uiso        1.00
  Ni29           Ni     0.50004     0.00002     0.49999     0.00000   Uiso        1.00
  Ni30           Ni     0.00000     0.50004     0.50000     0.00000   Uiso        1.00
  Ni31           Ni     0.00002     0.00003    -0.00001     0.00000   Uiso        1.00
  Ni32           Ni     0.49998     0.50003    -0.00002     0.00000   Uiso        1.00
   N33            N     0.33989     0.07368     0.51331     0.00000   Uiso        1.00
   N34            N     0.84779     0.56061     0.55358     0.00000   Uiso        1.00
   N35            N     0.93276     0.15271     0.95283     0.00000   Uiso        1.00
   N36            N     0.43911     0.65839     0.96105     0.00000   Uiso        1.00
   N37            N     0.15224     0.43940     0.44640     0.00000   Uiso        1.00
   N38            N     0.66012     0.92631     0.48671     0.00000   Uiso        1.00
   N39            N     0.56089     0.34159     0.03893     0.00000   Uiso        1.00
   N40            N     0.06723     0.84730     0.04717     0.00000   Uiso        1.00
   N41            N     0.53931     0.05290     0.65379     0.00000   Uiso        1.00
   N42            N     0.06576     0.52659     0.65271     0.00000   Uiso        1.00
   N43            N     0.45983     0.44676     0.84607     0.00000   Uiso        1.00
   N44            N     0.97384     0.94042     0.84758     0.00000   Uiso        1.00
   N45            N     0.93425     0.47342     0.34728     0.00000   Uiso        1.00
   N46            N     0.46066     0.94708     0.34622     0.00000   Uiso        1.00
   N47            N     0.02617     0.05959     0.15241     0.00000   Uiso        1.00
   N48            N     0.54017     0.55324     0.15394     0.00000   Uiso        1.00
   N49            N     0.95303     0.34718     0.54662     0.00000   Uiso        1.00
   N50            N     0.44717     0.85365     0.56002     0.00000   Uiso        1.00
   N51            N     0.15269     0.05261     0.95361     0.00000   Uiso        1.00
   N52            N     0.65330     0.53972     0.94656     0.00000   Uiso        1.00
   N53            N     0.55280     0.14636     0.43999     0.00000   Uiso        1.00
   N54            N     0.04698     0.65283     0.45337     0.00000   Uiso        1.00
   N55            N     0.34669     0.46030     0.05342     0.00000   Uiso        1.00
   N56            N     0.84731     0.94739     0.04639     0.00000   Uiso        1.00
   S57            S     0.15208     0.08778     0.65130     0.00000   Uiso        1.00
   S58            S     0.64310     0.56745     0.66731     0.00000   Uiso        1.00
   S59            S     0.95247     0.34865     0.83184     0.00000   Uiso        1.00
   S60            S     0.41066     0.85732     0.84216     0.00000   Uiso        1.00
   S61            S     0.35696     0.43260     0.33270     0.00000   Uiso        1.00
   S62            S     0.84792     0.91223     0.34871     0.00000   Uiso        1.00
   S63            S     0.58934     0.14268     0.15785     0.00000   Uiso        1.00
   S64            S     0.04754     0.65132     0.16815     0.00000   Uiso        1.00
   S65            S     0.66210     0.34282     0.41293     0.00000   Uiso        1.00
   S66            S     0.15681     0.84397     0.39927     0.00000   Uiso        1.00
   S67            S     0.15734     0.34413     0.10040     0.00000   Uiso        1.00
   S68            S     0.65318     0.83371     0.08173     0.00000   Uiso        1.00
   S69            S     0.84319     0.15606     0.60075     0.00000   Uiso        1.00
   S70            S     0.33788     0.65719     0.58706     0.00000   Uiso        1.00
   S71            S     0.34681     0.16629     0.91826     0.00000   Uiso        1.00
   S72            S     0.84266     0.65587     0.89961     0.00000   Uiso        1.00
   S73            S     0.40503     0.34686     0.64715     0.00000   Uiso        1.00
   S74            S     0.94083     0.83100     0.64810     0.00000   Uiso        1.00
   S75            S     0.66359     0.07117     0.84793     0.00000   Uiso        1.00
   S76            S     0.15331     0.59409     0.85391     0.00000   Uiso        1.00
   S77            S     0.05917     0.16900     0.35190     0.00000   Uiso        1.00
   S78            S     0.59500     0.65314     0.35287     0.00000   Uiso        1.00
   S79            S     0.84670     0.40591     0.14610     0.00000   Uiso        1.00
   S80            S     0.33640     0.92884     0.15208     0.00000   Uiso        1.00
   K81            K     0.32548     0.17671     0.29504     0.00000   Uiso        1.00
   K82            K     0.31195     0.66746     0.19391     0.00000   Uiso        1.00
   K83            K     0.67451     0.82330     0.70497     0.00000   Uiso        1.00
   K84            K     0.68807     0.33254     0.80609     0.00000   Uiso        1.00
