# Supplementary material for: Controlling multiple orderings in metal thiocyanate molecular perovskites Ax{Ni[Bi(SCN)6]}
Source: Chem Sci. 2021 Jan 15;12(10):3516–25. doi: 10.1039/d0sc06619b (PMC8179531; doi:10.1039/d0sc06619b)
Supplement: SC-012-D0SC06619B-s006 [file SC-012-D0SC06619B-s006.cif]

data_CP2K
_symmetry_space_group_name_H-M    'P1'
_symmetry_Int_Tables_number       1
_symmetry_cell_setting            triclinic
loop_
_symmetry_equiv_pos_as_xyz
  x,y,z
_cell_length_a                      12.1448
_cell_length_b                      12.2389
_cell_length_c                      12.2354
_cell_angle_alpha                   90.4649
_cell_angle_beta                    89.4049
_cell_angle_gamma                   87.8552
loop_
_atom_site_label
_atom_site_type_symbol
_atom_site_fract_x
_atom_site_fract_y
_atom_site_fract_z
_atom_site_U_iso_or_equiv
_atom_site_adp_type
_atom_site_occupancy
  Bi1            Bi     0.01562     0.00447     0.50759     0.00000   Uiso        1.00
  Bi2            Bi     0.48438     0.49553     0.49240     0.00000   Uiso        1.00
  Bi3            Bi     0.48256    -0.00220     0.00959     0.00000   Uiso        1.00
  Bi4            Bi     0.01744     0.50219    -0.00959     0.00000   Uiso        1.00
   C5             C     0.90514     0.26891     0.56310     0.00000   Uiso        1.00
   C6             C     0.40868     0.76505     0.56735     0.00000   Uiso        1.00
   C7             C     0.23114     0.09438     0.93398     0.00000   Uiso        1.00
   C8             C     0.73981     0.59470     0.93482     0.00000   Uiso        1.00
   C9             C     0.59485     0.23110     0.43690     0.00000   Uiso        1.00
   C10            C     0.09133     0.73494     0.43265     0.00000   Uiso        1.00
   C11            C     0.26886     0.40562     0.06602     0.00000   Uiso        1.00
   C12            C     0.76019     0.90530     0.06518     0.00000   Uiso        1.00
   C13            C     0.60075     0.05734     0.74028     0.00000   Uiso        1.00
   C14            C     0.10404     0.55431     0.73279     0.00000   Uiso        1.00
   C15            C     0.43474     0.40381     0.76066     0.00000   Uiso        1.00
   C16            C     0.95217     0.89915     0.76544     0.00000   Uiso        1.00
   C17            C     0.89925     0.44266     0.25972     0.00000   Uiso        1.00
   C18            C     0.39596     0.94569     0.26721     0.00000   Uiso        1.00
   C19            C     0.06526     0.09619     0.23934     0.00000   Uiso        1.00
   C20            C     0.54783     0.60085     0.23456     0.00000   Uiso        1.00
   C21            C     0.26633     0.07688     0.59641     0.00000   Uiso        1.00
   C22            C     0.75987     0.56588     0.59134     0.00000   Uiso        1.00
   C23            C     0.94178     0.23425     0.90742     0.00000   Uiso        1.00
   C24            C     0.42499     0.73505     0.91181     0.00000   Uiso        1.00
   C25            C     0.23367     0.42312     0.40359     0.00000   Uiso        1.00
   C26            C     0.74013     0.93412     0.40866     0.00000   Uiso        1.00
   C27            C     0.55822     0.26575     0.09258     0.00000   Uiso        1.00
   C28            C     0.07501     0.76495     0.08819     0.00000   Uiso        1.00
  Ni29           Ni     0.50012    -0.00009     0.50013     0.00000   Uiso        1.00
  Ni30           Ni    -0.00012     0.50009     0.49987     0.00000   Uiso        1.00
  Ni31           Ni    -0.00014    -0.00002     0.00021     0.00000   Uiso        1.00
  Ni32           Ni     0.50014     0.50002    -0.00021     0.00000   Uiso        1.00
   N33            N     0.35249     0.06020     0.55350     0.00000   Uiso        1.00
   N34            N     0.84552     0.56668     0.54505     0.00000   Uiso        1.00
   N35            N     0.93141     0.15496     0.96073     0.00000   Uiso        1.00
   N36            N     0.43978     0.64911     0.95267     0.00000   Uiso        1.00
   N37            N     0.14751     0.43980     0.44650     0.00000   Uiso        1.00
   N38            N     0.65449     0.93333     0.45495     0.00000   Uiso        1.00
   N39            N     0.56859     0.34504     0.03927     0.00000   Uiso        1.00
   N40            N     0.06022     0.85089     0.04733     0.00000   Uiso        1.00
   N41            N     0.56485     0.03424     0.65415     0.00000   Uiso        1.00
   N42            N     0.06065     0.53417     0.64989     0.00000   Uiso        1.00
   N43            N     0.46726     0.43978     0.84378     0.00000   Uiso        1.00
   N44            N     0.96623     0.94062     0.85095     0.00000   Uiso        1.00
   N45            N     0.93516     0.46576     0.34585     0.00000   Uiso        1.00
   N46            N     0.43935     0.96583     0.35011     0.00000   Uiso        1.00
   N47            N     0.03274     0.06022     0.15622     0.00000   Uiso        1.00
   N48            N     0.53376     0.55938     0.14905     0.00000   Uiso        1.00
   N49            N     0.94724     0.35248     0.54735     0.00000   Uiso        1.00
   N50            N     0.45865     0.84513     0.55468     0.00000   Uiso        1.00
   N51            N     0.14734     0.05278     0.95229     0.00000   Uiso        1.00
   N52            N     0.65898     0.54482     0.94640     0.00000   Uiso        1.00
   N53            N     0.55275     0.14752     0.45265     0.00000   Uiso        1.00
   N54            N     0.04136     0.65487     0.44533     0.00000   Uiso        1.00
   N55            N     0.35266     0.44722     0.04771     0.00000   Uiso        1.00
   N56            N     0.84102     0.95518     0.05360     0.00000   Uiso        1.00
   S57            S     0.14681     0.10367     0.65915     0.00000   Uiso        1.00
   S58            S     0.64217     0.56753     0.66054     0.00000   Uiso        1.00
   S59            S     0.95367     0.34157     0.82819     0.00000   Uiso        1.00
   S60            S     0.40258     0.85348     0.84946     0.00000   Uiso        1.00
   S61            S     0.35319     0.39633     0.34085     0.00000   Uiso        1.00
   S62            S     0.85783     0.93247     0.33946     0.00000   Uiso        1.00
   S63            S     0.54633     0.15843     0.17181     0.00000   Uiso        1.00
   S64            S     0.09742     0.64652     0.15054     0.00000   Uiso        1.00
   S65            S     0.65761     0.34590     0.41149     0.00000   Uiso        1.00
   S66            S     0.16242     0.84482     0.40947     0.00000   Uiso        1.00
   S67            S     0.15179     0.34619     0.09390     0.00000   Uiso        1.00
   S68            S     0.64957     0.83377     0.08571     0.00000   Uiso        1.00
   S69            S     0.84239     0.15410     0.58851     0.00000   Uiso        1.00
   S70            S     0.33759     0.65518     0.59053     0.00000   Uiso        1.00
   S71            S     0.34821     0.15381     0.90610     0.00000   Uiso        1.00
   S72            S     0.85043     0.66623     0.91429     0.00000   Uiso        1.00
   S73            S     0.39524     0.34603     0.64603     0.00000   Uiso        1.00
   S74            S     0.93110     0.83655     0.64742     0.00000   Uiso        1.00
   S75            S     0.65958     0.07980     0.85914     0.00000   Uiso        1.00
   S76            S     0.16969     0.58425     0.84678     0.00000   Uiso        1.00
   S77            S     0.10475     0.15398     0.35397     0.00000   Uiso        1.00
   S78            S     0.56890     0.66345     0.35258     0.00000   Uiso        1.00
   S79            S     0.84042     0.42020     0.14086     0.00000   Uiso        1.00
   S80            S     0.33031     0.91576     0.15322     0.00000   Uiso        1.00
   K81            K     0.83437     0.68141     0.27658     0.00000   Uiso        1.00
   K82            K     0.81394     0.16370     0.20460     0.00000   Uiso        1.00
   K83            K     0.66563     0.81860     0.72343     0.00000   Uiso        1.00
   K84            K     0.68606     0.33630     0.79540     0.00000   Uiso        1.00
