# Supplementary material for: Controlling multiple orderings in metal thiocyanate molecular perovskites Ax{Ni[Bi(SCN)6]}
Source: Chem Sci. 2021 Jan 15;12(10):3516–25. doi: 10.1039/d0sc06619b (PMC8179531; doi:10.1039/d0sc06619b)
Supplement: SC-012-D0SC06619B-s007 [file SC-012-D0SC06619B-s007.cif]

data_CP2K
_symmetry_space_group_name_H-M    'P1'
_symmetry_Int_Tables_number       1
_symmetry_cell_setting            triclinic
loop_
_symmetry_equiv_pos_as_xyz
  x,y,z
_cell_length_a                      12.2034
_cell_length_b                      12.2035
_cell_length_c                      12.1930
_cell_angle_alpha                   89.5786
_cell_angle_beta                    89.5819
_cell_angle_gamma                   88.1840
loop_
_atom_site_label
_atom_site_type_symbol
_atom_site_fract_x
_atom_site_fract_y
_atom_site_fract_z
_atom_site_U_iso_or_equiv
_atom_site_adp_type
_atom_site_occupancy
  Bi1            Bi     0.00746    -0.00902     0.49346     0.00000   Uiso        1.00
  Bi2            Bi     0.50738     0.49099     0.49351     0.00000   Uiso        1.00
  Bi3            Bi     0.49096     0.00741    -0.00656     0.00000   Uiso        1.00
  Bi4            Bi    -0.00899     0.50742    -0.00651     0.00000   Uiso        1.00
   C5             C     0.90900     0.25960     0.55723     0.00000   Uiso        1.00
   C6             C     0.40896     0.75965     0.55724     0.00000   Uiso        1.00
   C7             C     0.22855     0.09863     0.92796     0.00000   Uiso        1.00
   C8             C     0.72855     0.59863     0.92795     0.00000   Uiso        1.00
   C9             C     0.59860     0.22857     0.42797     0.00000   Uiso        1.00
   C10            C     0.09865     0.72854     0.42793     0.00000   Uiso        1.00
   C11            C     0.25962     0.40898     0.05723     0.00000   Uiso        1.00
   C12            C     0.75964     0.90898     0.05723     0.00000   Uiso        1.00
   C13            C     0.59515     0.06735     0.73688     0.00000   Uiso        1.00
   C14            C     0.09518     0.56736     0.73686     0.00000   Uiso        1.00
   C15            C     0.45017     0.39949     0.76332     0.00000   Uiso        1.00
   C16            C     0.95017     0.89950     0.76331     0.00000   Uiso        1.00
   C17            C     0.89950     0.45018     0.26331     0.00000   Uiso        1.00
   C18            C     0.39948     0.95016     0.26332     0.00000   Uiso        1.00
   C19            C     0.06736     0.09517     0.23686     0.00000   Uiso        1.00
   C20            C     0.56735     0.59516     0.23687     0.00000   Uiso        1.00
   C21            C     0.26568     0.05999     0.59233     0.00000   Uiso        1.00
   C22            C     0.76569     0.56002     0.59234     0.00000   Uiso        1.00
   C23            C     0.92172     0.23872     0.91120     0.00000   Uiso        1.00
   C24            C     0.42172     0.73869     0.91117     0.00000   Uiso        1.00
   C25            C     0.23871     0.42173     0.41120     0.00000   Uiso        1.00
   C26            C     0.73870     0.92171     0.41118     0.00000   Uiso        1.00
   C27            C     0.56001     0.26567     0.09231     0.00000   Uiso        1.00
   C28            C     0.06002     0.76568     0.09234     0.00000   Uiso        1.00
  Ni29           Ni     0.50016    -0.00009     0.49991     0.00000   Uiso        1.00
  Ni30           Ni     0.00016     0.49991     0.49991     0.00000   Uiso        1.00
  Ni31           Ni    -0.00009     0.00016    -0.00009     0.00000   Uiso        1.00
  Ni32           Ni     0.49991     0.50016    -0.00009     0.00000   Uiso        1.00
   N33            N     0.35095     0.06005     0.54661     0.00000   Uiso        1.00
   N34            N     0.85095     0.56003     0.54660     0.00000   Uiso        1.00
   N35            N     0.93196     0.15505     0.96001     0.00000   Uiso        1.00
   N36            N     0.43197     0.65506     0.96004     0.00000   Uiso        1.00
   N37            N     0.15505     0.43196     0.46002     0.00000   Uiso        1.00
   N38            N     0.65505     0.93197     0.46003     0.00000   Uiso        1.00
   N39            N     0.56005     0.35095     0.04663     0.00000   Uiso        1.00
   N40            N     0.06004     0.85095     0.04660     0.00000   Uiso        1.00
   N41            N     0.55978     0.03448     0.65381     0.00000   Uiso        1.00
   N42            N     0.05975     0.53448     0.65383     0.00000   Uiso        1.00
   N43            N     0.46490     0.44429     0.84686     0.00000   Uiso        1.00
   N44            N     0.96490     0.94428     0.84686     0.00000   Uiso        1.00
   N45            N     0.94427     0.46489     0.34687     0.00000   Uiso        1.00
   N46            N     0.44427     0.96491     0.34686     0.00000   Uiso        1.00
   N47            N     0.03448     0.05975     0.15382     0.00000   Uiso        1.00
   N48            N     0.53450     0.55976     0.15381     0.00000   Uiso        1.00
   N49            N     0.95405     0.34383     0.55307     0.00000   Uiso        1.00
   N50            N     0.45407     0.84383     0.55306     0.00000   Uiso        1.00
   N51            N     0.14697     0.05318     0.94736     0.00000   Uiso        1.00
   N52            N     0.64697     0.55318     0.94735     0.00000   Uiso        1.00
   N53            N     0.55321     0.14696     0.44736     0.00000   Uiso        1.00
   N54            N     0.05316     0.64698     0.44735     0.00000   Uiso        1.00
   N55            N     0.34383     0.45406     0.05307     0.00000   Uiso        1.00
   N56            N     0.84384     0.95405     0.05306     0.00000   Uiso        1.00
   S57            S     0.14859     0.06128     0.66166     0.00000   Uiso        1.00
   S58            S     0.64859     0.56130     0.66165     0.00000   Uiso        1.00
   S59            S     0.90433     0.35349     0.83990     0.00000   Uiso        1.00
   S60            S     0.40435     0.85351     0.83993     0.00000   Uiso        1.00
   S61            S     0.35349     0.40435     0.33991     0.00000   Uiso        1.00
   S62            S     0.85349     0.90434     0.33992     0.00000   Uiso        1.00
   S63            S     0.56133     0.14859     0.16168     0.00000   Uiso        1.00
   S64            S     0.06129     0.64858     0.16165     0.00000   Uiso        1.00
   S65            S     0.66439     0.34104     0.39640     0.00000   Uiso        1.00
   S66            S     0.16437     0.84107     0.39643     0.00000   Uiso        1.00
   S67            S     0.14453     0.34193     0.06701     0.00000   Uiso        1.00
   S68            S     0.64455     0.84193     0.06702     0.00000   Uiso        1.00
   S69            S     0.84190     0.14454     0.56701     0.00000   Uiso        1.00
   S70            S     0.34197     0.64452     0.56700     0.00000   Uiso        1.00
   S71            S     0.34106     0.16437     0.89642     0.00000   Uiso        1.00
   S72            S     0.84105     0.66439     0.89643     0.00000   Uiso        1.00
   S73            S     0.42805     0.33239     0.64811     0.00000   Uiso        1.00
   S74            S     0.92803     0.83238     0.64813     0.00000   Uiso        1.00
   S75            S     0.65086     0.10566     0.85266     0.00000   Uiso        1.00
   S76            S     0.15083     0.60564     0.85268     0.00000   Uiso        1.00
   S77            S     0.10565     0.15083     0.35268     0.00000   Uiso        1.00
   S78            S     0.60566     0.65085     0.35266     0.00000   Uiso        1.00
   S79            S     0.83237     0.42802     0.14813     0.00000   Uiso        1.00
   S80            S     0.33240     0.92804     0.14810     0.00000   Uiso        1.00
   K81            K     0.82151     0.16161     0.21160     0.00000   Uiso        1.00
   K82            K     0.32150     0.66161     0.21159     0.00000   Uiso        1.00
   K83            K     0.16160     0.32150     0.71159     0.00000   Uiso        1.00
   K84            K     0.66161     0.82150     0.71159     0.00000   Uiso        1.00
