# Supplementary material for: Controlling multiple orderings in metal thiocyanate molecular perovskites Ax{Ni[Bi(SCN)6]}
Source: Chem Sci. 2021 Jan 15;12(10):3516–25. doi: 10.1039/d0sc06619b (PMC8179531; doi:10.1039/d0sc06619b)
Supplement: SC-012-D0SC06619B-s008 [file SC-012-D0SC06619B-s008.cif]

data_CP2K
_symmetry_space_group_name_H-M    'P1'
_symmetry_Int_Tables_number       1
_symmetry_cell_setting            triclinic
loop_
_symmetry_equiv_pos_as_xyz
  x,y,z
_cell_length_a                      12.2408
_cell_length_b                      12.1385
_cell_length_c                      12.2388
_cell_angle_alpha                   89.4178
_cell_angle_beta                    90.4685
_cell_angle_gamma                   87.8011
loop_
_atom_site_label
_atom_site_type_symbol
_atom_site_fract_x
_atom_site_fract_y
_atom_site_fract_z
_atom_site_U_iso_or_equiv
_atom_site_adp_type
_atom_site_occupancy
  Bi1            Bi     0.00235     0.01727     0.49030     0.00000   Uiso        1.00
  Bi2            Bi     0.49765     0.48273     0.50970     0.00000   Uiso        1.00
  Bi3            Bi     0.50452     0.01554     0.00778     0.00000   Uiso        1.00
  Bi4            Bi    -0.00453     0.48446    -0.00778     0.00000   Uiso        1.00
   C5             C     0.90565     0.26887     0.56606     0.00000   Uiso        1.00
   C6             C     0.40532     0.76027     0.56557     0.00000   Uiso        1.00
   C7             C     0.23484     0.09149     0.93280     0.00000   Uiso        1.00
   C8             C     0.73111     0.59549     0.93697     0.00000   Uiso        1.00
   C9             C     0.59435     0.23113     0.43394     0.00000   Uiso        1.00
   C10            C     0.09468     0.73973     0.43443     0.00000   Uiso        1.00
   C11            C     0.26515     0.40850     0.06720     0.00000   Uiso        1.00
   C12            C     0.76890     0.90453     0.06303     0.00000   Uiso        1.00
   C13            C     0.59617     0.06538     0.73929     0.00000   Uiso        1.00
   C14            C     0.10077     0.54780     0.73443     0.00000   Uiso        1.00
   C15            C     0.44577     0.39595     0.76742     0.00000   Uiso        1.00
   C16            C     0.94289     0.89928     0.75958     0.00000   Uiso        1.00
   C17            C     0.90382     0.43462     0.26071     0.00000   Uiso        1.00
   C18            C     0.39923     0.95220     0.26557     0.00000   Uiso        1.00
   C19            C     0.05423     0.10405     0.23258     0.00000   Uiso        1.00
   C20            C     0.55711     0.60072     0.24042     0.00000   Uiso        1.00
   C21            C     0.26497     0.07477     0.58821     0.00000   Uiso        1.00
   C22            C     0.76579     0.55825     0.59247     0.00000   Uiso        1.00
   C23            C     0.92308     0.23354     0.90356     0.00000   Uiso        1.00
   C24            C     0.43403     0.74030     0.90857     0.00000   Uiso        1.00
   C25            C     0.23503     0.42523     0.41179     0.00000   Uiso        1.00
   C26            C     0.73421     0.94175     0.40754     0.00000   Uiso        1.00
   C27            C     0.57692     0.26647     0.09644     0.00000   Uiso        1.00
   C28            C     0.06596     0.75970     0.09144     0.00000   Uiso        1.00
  Ni29           Ni     0.49999    -0.00014     0.50021     0.00000   Uiso        1.00
  Ni30           Ni     0.00001     0.50014     0.49979     0.00000   Uiso        1.00
  Ni31           Ni     0.00008    -0.00013    -0.00013     0.00000   Uiso        1.00
  Ni32           Ni     0.49992     0.50013     0.00013     0.00000   Uiso        1.00
   N33            N     0.35094     0.06031     0.54732     0.00000   Uiso        1.00
   N34            N     0.84502     0.56871     0.53916     0.00000   Uiso        1.00
   N35            N     0.93967     0.14741     0.94662     0.00000   Uiso        1.00
   N36            N     0.43314     0.65461     0.95482     0.00000   Uiso        1.00
   N37            N     0.14906     0.43968     0.45268     0.00000   Uiso        1.00
   N38            N     0.65498     0.93129     0.46084     0.00000   Uiso        1.00
   N39            N     0.56033     0.35260     0.05338     0.00000   Uiso        1.00
   N40            N     0.06685     0.84539     0.04519     0.00000   Uiso        1.00
   N41            N     0.56022     0.03292     0.65615     0.00000   Uiso        1.00
   N42            N     0.05929     0.53382     0.64894     0.00000   Uiso        1.00
   N43            N     0.46597     0.43929     0.85033     0.00000   Uiso        1.00
   N44            N     0.96583     0.93508     0.84579     0.00000   Uiso        1.00
   N45            N     0.93978     0.46708     0.34385     0.00000   Uiso        1.00
   N46            N     0.44071     0.96618     0.35106     0.00000   Uiso        1.00
   N47            N     0.03403     0.06072     0.14967     0.00000   Uiso        1.00
   N48            N     0.53417     0.56492     0.15421     0.00000   Uiso        1.00
   N49            N     0.94722     0.35267     0.54771     0.00000   Uiso        1.00
   N50            N     0.45514     0.84107     0.55364     0.00000   Uiso        1.00
   N51            N     0.15486     0.04147     0.94559     0.00000   Uiso        1.00
   N52            N     0.64773     0.55306     0.95279     0.00000   Uiso        1.00
   N53            N     0.55278     0.14733     0.45229     0.00000   Uiso        1.00
   N54            N     0.04486     0.65893     0.44636     0.00000   Uiso        1.00
   N55            N     0.34514     0.45852     0.05441     0.00000   Uiso        1.00
   N56            N     0.85229     0.94693     0.04721     0.00000   Uiso        1.00
   S57            S     0.14653     0.09706     0.65053     0.00000   Uiso        1.00
   S58            S     0.65852     0.54664     0.67171     0.00000   Uiso        1.00
   S59            S     0.89613     0.35304     0.84083     0.00000   Uiso        1.00
   S60            S     0.43293     0.85805     0.83941     0.00000   Uiso        1.00
   S61            S     0.35347     0.40294     0.34947     0.00000   Uiso        1.00
   S62            S     0.84148     0.95337     0.32829     0.00000   Uiso        1.00
   S63            S     0.60386     0.14696     0.15917     0.00000   Uiso        1.00
   S64            S     0.06707     0.64194     0.16059     0.00000   Uiso        1.00
   S65            S     0.65367     0.34832     0.40638     0.00000   Uiso        1.00
   S66            S     0.16624     0.85015     0.41325     0.00000   Uiso        1.00
   S67            S     0.15518     0.33767     0.09042     0.00000   Uiso        1.00
   S68            S     0.65418     0.84182     0.08885     0.00000   Uiso        1.00
   S69            S     0.84633     0.15168     0.59362     0.00000   Uiso        1.00
   S70            S     0.33376     0.64985     0.58675     0.00000   Uiso        1.00
   S71            S     0.34482     0.16233     0.90958     0.00000   Uiso        1.00
   S72            S     0.84582     0.65821     0.91115     0.00000   Uiso        1.00
   S73            S     0.41587     0.33045     0.65332     0.00000   Uiso        1.00
   S74            S     0.92065     0.84041     0.64070     0.00000   Uiso        1.00
   S75            S     0.65385     0.10455     0.85409     0.00000   Uiso        1.00
   S76            S     0.16295     0.56903     0.85261     0.00000   Uiso        1.00
   S77            S     0.08413     0.16955     0.34668     0.00000   Uiso        1.00
   S78            S     0.57935     0.65959     0.35930     0.00000   Uiso        1.00
   S79            S     0.84615     0.39545     0.14591     0.00000   Uiso        1.00
   S80            S     0.33704     0.93097     0.14739     0.00000   Uiso        1.00
   K81            K     0.83625     0.68606     0.29575     0.00000   Uiso        1.00
   K82            K     0.31835     0.66550     0.22283     0.00000   Uiso        1.00
   K83            K     0.66375     0.81394     0.70425     0.00000   Uiso        1.00
   K84            K     0.18164     0.83450     0.77716     0.00000   Uiso        1.00
