# Supplementary material for: Controlling multiple orderings in metal thiocyanate molecular perovskites Ax{Ni[Bi(SCN)6]}
Source: Chem Sci. 2021 Jan 15;12(10):3516–25. doi: 10.1039/d0sc06619b (PMC8179531; doi:10.1039/d0sc06619b)
Supplement: SC-012-D0SC06619B-s009 [file SC-012-D0SC06619B-s009.cif]

data_CP2K
_symmetry_space_group_name_H-M    'P1'
_symmetry_Int_Tables_number       1
_symmetry_cell_setting            triclinic
loop_
_symmetry_equiv_pos_as_xyz
  x,y,z
_cell_length_a                      12.2015
_cell_length_b                      12.2018
_cell_length_c                      12.3409
_cell_angle_alpha                   89.7095
_cell_angle_beta                    89.7123
_cell_angle_gamma                   86.4694
loop_
_atom_site_label
_atom_site_type_symbol
_atom_site_fract_x
_atom_site_fract_y
_atom_site_fract_z
_atom_site_U_iso_or_equiv
_atom_site_adp_type
_atom_site_occupancy
  Bi1            Bi    -0.01202    -0.00211     0.48292     0.00000   Uiso        1.00
  Bi2            Bi     0.48803     0.49791     0.48291     0.00000   Uiso        1.00
  Bi3            Bi     0.50211     0.01198     0.01709     0.00000   Uiso        1.00
  Bi4            Bi     0.00209     0.51200     0.01707     0.00000   Uiso        1.00
   C5             C     0.90700     0.26914     0.57179     0.00000   Uiso        1.00
   C6             C     0.40702     0.76913     0.57178     0.00000   Uiso        1.00
   C7             C     0.23087     0.09299     0.92822     0.00000   Uiso        1.00
   C8             C     0.73086     0.59300     0.92822     0.00000   Uiso        1.00
   C9             C     0.58834     0.23439     0.43297     0.00000   Uiso        1.00
   C10            C     0.08832     0.73442     0.43298     0.00000   Uiso        1.00
   C11            C     0.26559     0.41168     0.06703     0.00000   Uiso        1.00
   C12            C     0.76560     0.91166     0.06704     0.00000   Uiso        1.00
   C13            C     0.60066     0.05863     0.73789     0.00000   Uiso        1.00
   C14            C     0.10066     0.55863     0.73789     0.00000   Uiso        1.00
   C15            C     0.44136     0.39935     0.76211     0.00000   Uiso        1.00
   C16            C     0.94136     0.89934     0.76212     0.00000   Uiso        1.00
   C17            C     0.90252     0.44946     0.26768     0.00000   Uiso        1.00
   C18            C     0.40252     0.94946     0.26768     0.00000   Uiso        1.00
   C19            C     0.05053     0.09746     0.23233     0.00000   Uiso        1.00
   C20            C     0.55054     0.59748     0.23232     0.00000   Uiso        1.00
   C21            C     0.25946     0.05971     0.58807     0.00000   Uiso        1.00
   C22            C     0.75946     0.55971     0.58807     0.00000   Uiso        1.00
   C23            C     0.94029     0.24054     0.91192     0.00000   Uiso        1.00
   C24            C     0.44029     0.74055     0.91193     0.00000   Uiso        1.00
   C25            C     0.23587     0.42210     0.40870     0.00000   Uiso        1.00
   C26            C     0.73587     0.92210     0.40869     0.00000   Uiso        1.00
   C27            C     0.57791     0.26412     0.09130     0.00000   Uiso        1.00
   C28            C     0.07790     0.76411     0.09129     0.00000   Uiso        1.00
  Ni29           Ni     0.50003     0.00020     0.50013     0.00000   Uiso        1.00
  Ni30           Ni     0.00003     0.50020     0.50013     0.00000   Uiso        1.00
  Ni31           Ni    -0.00020    -0.00003    -0.00013     0.00000   Uiso        1.00
  Ni32           Ni     0.49980     0.49997    -0.00013     0.00000   Uiso        1.00
   N33            N     0.34668     0.05974     0.54698     0.00000   Uiso        1.00
   N34            N     0.84668     0.55975     0.54698     0.00000   Uiso        1.00
   N35            N     0.94026     0.15333     0.95303     0.00000   Uiso        1.00
   N36            N     0.44026     0.65333     0.95302     0.00000   Uiso        1.00
   N37            N     0.15394     0.43303     0.45998     0.00000   Uiso        1.00
   N38            N     0.65395     0.93302     0.45999     0.00000   Uiso        1.00
   N39            N     0.56698     0.34606     0.04003     0.00000   Uiso        1.00
   N40            N     0.06699     0.84606     0.04004     0.00000   Uiso        1.00
   N41            N     0.55949     0.03946     0.65419     0.00000   Uiso        1.00
   N42            N     0.05949     0.53945     0.65419     0.00000   Uiso        1.00
   N43            N     0.46055     0.44052     0.84581     0.00000   Uiso        1.00
   N44            N     0.96055     0.94053     0.84581     0.00000   Uiso        1.00
   N45            N     0.94071     0.46578     0.35292     0.00000   Uiso        1.00
   N46            N     0.44071     0.96578     0.35292     0.00000   Uiso        1.00
   N47            N     0.03423     0.05930     0.14708     0.00000   Uiso        1.00
   N48            N     0.53422     0.55928     0.14708     0.00000   Uiso        1.00
   N49            N     0.95979     0.34658     0.55981     0.00000   Uiso        1.00
   N50            N     0.45977     0.84659     0.55981     0.00000   Uiso        1.00
   N51            N     0.15341     0.04022     0.94020     0.00000   Uiso        1.00
   N52            N     0.65342     0.54021     0.94019     0.00000   Uiso        1.00
   N53            N     0.54673     0.15184     0.45145     0.00000   Uiso        1.00
   N54            N     0.04675     0.65183     0.45145     0.00000   Uiso        1.00
   N55            N     0.34817     0.45325     0.04855     0.00000   Uiso        1.00
   N56            N     0.84817     0.95327     0.04855     0.00000   Uiso        1.00
   S57            S     0.13925     0.06313     0.65151     0.00000   Uiso        1.00
   S58            S     0.63924     0.56312     0.65151     0.00000   Uiso        1.00
   S59            S     0.93688     0.36076     0.84850     0.00000   Uiso        1.00
   S60            S     0.43688     0.86076     0.84849     0.00000   Uiso        1.00
   S61            S     0.34893     0.40292     0.33573     0.00000   Uiso        1.00
   S62            S     0.84894     0.90293     0.33574     0.00000   Uiso        1.00
   S63            S     0.59709     0.15106     0.16427     0.00000   Uiso        1.00
   S64            S     0.09710     0.65107     0.16428     0.00000   Uiso        1.00
   S65            S     0.65022     0.34849     0.40474     0.00000   Uiso        1.00
   S66            S     0.15025     0.84847     0.40473     0.00000   Uiso        1.00
   S67            S     0.15154     0.34975     0.09530     0.00000   Uiso        1.00
   S68            S     0.65152     0.84978     0.09528     0.00000   Uiso        1.00
   S69            S     0.83395     0.16226     0.59369     0.00000   Uiso        1.00
   S70            S     0.33394     0.66227     0.59369     0.00000   Uiso        1.00
   S71            S     0.33773     0.16606     0.90631     0.00000   Uiso        1.00
   S72            S     0.83774     0.66606     0.90632     0.00000   Uiso        1.00
   S73            S     0.42301     0.33288     0.64785     0.00000   Uiso        1.00
   S74            S     0.92302     0.83289     0.64784     0.00000   Uiso        1.00
   S75            S     0.66712     0.07699     0.85216     0.00000   Uiso        1.00
   S76            S     0.16712     0.57699     0.85216     0.00000   Uiso        1.00
   S77            S     0.07454     0.15592     0.35005     0.00000   Uiso        1.00
   S78            S     0.57452     0.65589     0.35007     0.00000   Uiso        1.00
   S79            S     0.84410     0.42546     0.14993     0.00000   Uiso        1.00
   S80            S     0.34410     0.92546     0.14993     0.00000   Uiso        1.00
   K81            K     0.68418     0.33501     0.79799     0.00000   Uiso        1.00
   K82            K     0.16499     0.31582     0.70201     0.00000   Uiso        1.00
   K83            K     0.66499     0.81582     0.70201     0.00000   Uiso        1.00
   K84            K     0.18418     0.83501     0.79799     0.00000   Uiso        1.00
